# Supplementary material for: Genetic polymorphisms as predictors of the response of hepatocellular carcinoma patients to doxorubicin chemotherapy: a genome-wide association study
Source: Front Pharmacol. 2025 Jun 4;16:1604473. doi: 10.3389/fphar.2025.1604473 (PMC12174396; doi:10.3389/fphar.2025.1604473)
Supplement: Supplementary file 2 [file Supplementaryfile1.xlsx]

## Sheet: LD of symp. progress. SNPs
CHR_A		BP_A	SNP_A	CHR_B	BP_B	SNP_B	R2
5		6557982	rs35886595	5	6573910	rs35589606	0.691061
5		97109190	rs316181	5	97100364	rs316190	0.757606
8		64009086	rs3850737	8	64017160	rs13273889	0.846103
8		64009086	rs3850737	8	64093702	rs1550730	0.774087
8		64017160	rs13273889	8	64009086	rs3850737	0.846103
8		64017160	rs13273889	8	64093702	rs1550730	0.866617
8		64093702	rs1550730	8	64009086	rs3850737	0.774087
8		64093702	rs1550730	8	64017160	rs13273889	0.866617
8		78180832	rs62517300	8	78142074	rs62510296	0.838312
8		78180832	rs62517300	8	78232042	rs17485419	0.791585
8		78180832	rs62517300	8	78268296	rs62518503	0.838312
9	TRPM3	71146316	rs1329774	9	71146174	rs4745058	0.764609
19	LSM14A	34177389	rs529579	19	34169241	rs1458	0.628548
23		140920690	rs12557289	23	140921429	rs17002588	0.792488

## Sheet: LD of death SNPs
CHR_A	Gene	BP_A	SNP_A	CHR_B	BP_B	SNP_B	R2
3		29259790	rs34828172	3	29262937	rs17023093	1
3		29259790	rs34828172	3	29263313	rs34193235	1
5		33095641	rs9986153	5	33148865	rs16890782	0.657778
5	EIF4E1B	177000000	rs75154504	5	177000000	rs149356285	0.739865
6		13543542	rs76222927	6	13532763	rs77071295	0.657778
8	MTMR7	17386816	rs75363584	8	17381206	rs10093280	0.700941
8		129112604	rs144163816	8	129124692	rs10100800	0.829698
13		110027880	rs77945821	13	110034427	rs78304925	0.657895
14	SLC25A21	36737571	rs1950354	14	36746788	rs8017110	1
14		39760945	rs1958958	14	39720546	rs984006	0.632463
15		88490294	rs142464657	15	88484458	rs142619459	0.657895

## Sheet: LD of AFP SNPs
CHR_A	Gene	BP_A	SNP_A	CHR_B	BP_B	SNP_B	R2
2		7683037	rs10929494	2	7682087	rs1720971	0.667334
7		87100285	rs67558005	7	87094524	rs10230935	0.625572
13		26808666	rs9512393	13	26799969	rs67904043	0.640321
14	LRFN5	41778464	rs77577412	14	41665418	rs1374754	0.706182
16	RBFOX1	7618478	rs11077207	16	7612498	rs11640652	0.628462
19		55261044	rs10421676	19	55261085	rs7257561	0.900409
19	HSPBP1	55261044	rs10421676	19	55262222	rs10403164	0.616048
19	HSPBP1	55261044	rs10421676	19	55263137	rs10412187	0.639852
19	HSPBP1	55261044	rs10421676	19	55276501	rs3786544	1
19		55276501	rs3786544	19	55261085	rs7257561	0.900409
19	HSPBP1	55276501	rs3786544	19	55262222	rs10403164	0.616048
19		55276501	rs3786544	19	55263137	rs10412187	0.639852
