# Supplementary material for: Genetic polymorphisms as predictors of the response of hepatocellular carcinoma patients to doxorubicin chemotherapy: a genome-wide association study
Source: Front Pharmacol. 2025 Jun 4;16:1604473. doi: 10.3389/fphar.2025.1604473 (PMC12174396; doi:10.3389/fphar.2025.1604473)
Supplement: Supplementary file 4 [file Supplementaryfile2.xlsx]

## Sheet: AFB SNPs and haplotypes
Sample	Dataset	rs80G85C8	rsA99885G	rsAC440990	rs4774596			Number of loci			4
1	Control	AA	AA	GG	CC			Number of expected haplotype			81
2	Case	AA	GG	GG	CC			Number of observed haplotypes			19
3	Control	GA	AA	GG	CC
4	Case	AA	AA	AA	AA
5	Control	GA	AA	GG	CC			Counts	Haplotype	Haplotype Code	Control	Case	p-value
7	Control	GG	GA	AG	AC			3	AA AA AA AA	haplo-1	1	2
8	Control	AA	AA	AA	AA			5	AA AA AG AC	haplo-2	1	4	0.17
9	Control	GG	AA	GG	CC			4	AA AA GG CC	haplo-3	4	0	0.12
10	Case	AA	GG	AA	AA			2	AA GA AA AA	haplo-4	0	2
11	Control	GG	AA	GG	CC			6	AA GA AG AC	haplo-5	1	5	0.08
13	Control	GA	AA	AG	AC			5	AA GA GG CC	haplo-6	2	3
15	Control	GA	GA	GG	CC			2	AA GG AA AA	haplo-7	0	2
16	Case	AA	GG	AA	AA			2	AA GG AG AC	haplo-8	0	2
17	Case	AA	GA	AG	AC			2	AA GG GG CC	haplo-9	1	1
18	Control	GG	AA	AA	AA			15	GA AA AG AC	haplo-10	10	5	0.39
19	Control	GG	AA	GG	CC			10	GA AA GG CC	haplo-11	9	1	0.019
20	Control	AA	GA	GG	CC			2	GA GA AA AA	haplo-12	0	2
21	Case	AA	AA	AG	AC			4	GA GA AG AC	haplo-13	1	3	0.32
22	Control	GA	AA	GG	CC			2	GA GA GG CC	haplo-14	1	1
23	Case	AA	GA	GG	CC			1	GG AA AA AA	haplo-15	1	0
24	Control	GA	AA	AG	AC			1	GG AA AG AC	haplo-16	1	0
25	Case	GA	GA	GG	CC			5	GG AA GG CC	haplo-17	5	0	0.06
26	Control	GG	GA	AA	AA			1	GG GA AA AA	haplo-18	1	0
27	Control	GA	AA	GG	CC			1	GG GA AG AC	haplo-19	1	0
28	Case	AA	GA	AA	AA				Total		40	33
29	Case	AA	GA	AG	AC
30	Control	GA	AA	GG	CC
31	Case	GA	AA	AG	AC
32	Control	GA	AA	AG	AC
33	Case	AA	GG	AG	AC
35	Case	GA	AA	GG	CC
36	Control	GG	AA	GG	CC
37	Control	AA	GA	GG	CC
38	Control	AA	AA	GG	CC
39	Control	GA	AA	AG	AC
40	Control	GA	AA	AG	AC
41	Control	AA	AA	AG	AC
42	Control	AA	GG	GG	CC
43	Case	GA	GA	AA	AA
44	Control	GA	AA	AG	AC
45	Control	GA	AA	AG	AC
46	Case	AA	AA	AA	AA
47	Control	AA	GA	AG	AC
48	Case	GA	GA	AG	AC
49	Case	AA	AA	AG	AC
51	Case	AA	AA	AG	AC
52	Case	AA	GA	AA	AA
53	Case	GA	AA	AG	AC
54	Control	GA	GA	AG	AC
55	Control	GA	AA	GG	CC
56	Case	AA	GA	GG	CC
57	Control	AA	AA	GG	CC
60	Control	GG	AA	AG	AC
61	Control	GA	AA	AG	AC
62	Control	GA	AA	AG	AC
63	Case	AA	GA	AG	AC
64	Case	AA	GA	AG	AC
65	Control	GA	AA	GG	CC
66	Case	GA	GA	AG	AC
67	Control	GA	AA	GG	CC
68	Control	GG	AA	GG	CC
69	Control	AA	AA	GG	CC
70	Case	AA	AA	AG	AC
71	Case	GA	AA	AG	AC
72	Case	GA	AA	AG	AC
73	Case	GA	AA	AG	AC
74	Case	GA	GA	AG	AC
75	Case	AA	GA	GG	CC
76	Case	AA	GA	AG	AC
77	Control	GA	AA	GG	CC
78	Control	GA	AA	AG	AC
80	Case	GA	GA	AA	AA
81	Case	AA	GG	AG	AC

## Sheet: Sympt. progress. SNPs and haplo
Sample	Dataset	rsG78AA7	rsAGC977T	rsT7T5058	rsCTC70TG	rs76CC886T	rs7675T767	rsT559GAGA	rs2792999				Number of loci			8
1	Control	AA	TT	TT	GG	TT	GG	GG	44				Number of expected haplotype			6561
2	Control	GA	TT	TT	GG	TT	GG	GG	24				Number of observed haplotypes			60
3	Control	GA	TT	TT	GG	TT	GG	GG	24
4	Control	AA	CT	CT	GG	TT	GG	GG	24
5	Control	GA	CT	CT	GG	TT	GG	AG	44				Counts	Haplotype	Haplotype Code		Case	%	Controls	Control%
6	Case	GG	CT	CT	AG	TT	AA	GG	24				1	AA CC CC AG TT GG GG TT	haplo-1		1	0.0285714	0	0
7	Control	AA	TT	TT	GG	TT	GG	GG	24				1	AA CC CT AA CT GG GG TT	haplo-2		1	0.0285714	0	0
8	Control	AA	TT	TT	GG	TT	GG	GG	44				1	AA CC CT GG TT GG AG CT	haplo-3		0	0	1	0.2
9	Case	GA	CT	CT	GG	TT	GG	GG	44				1	AA CT CT AA TT GG AG CT	haplo-4		0	0	1	0.2
10	Case	GG	CT	CT	AG	TT	AG	GG	24				1	AA CT CT AG CC AG GG TT	haplo-5		1	0.0285714	0	0
11	Control	AA	TT	TT	GG	TT	GG	GG	24				1	AA CT CT AG CT AG GG TT	haplo-6		1	0.0285714	0	0
13	Control	GA	TT	TT	AG	TT	GG	GG	24				1	AA CT CT AG TT AG GG TT	haplo-7		1	0.0285714	0	0
14	Control	GA	TT	TT	GG	TT	GG	GG	24				1	AA CT CT GG TT GG AA CT	haplo-8		0	0	1	0.2
15	Case	GG	TT	TT	AG	TT	GG	GG	44				1	AA CT CT GG TT GG AG CT	haplo-9		0	0	1	0.2
16	Case	AA	CC	CC	AG	TT	GG	GG	44				3	AA CT CT GG TT GG GG CT	haplo-10		0	0	3	0.6
17	Case	GA	CT	CT	AG	CT	AG	AG	24				1	AA CT CT GG TT GG GG TT	haplo-11		0	0	1	0.2
18	Control	AA	CT	CT	GG	TT	GG	GG	44				1	AA TT TT AA CT AA GG TT	haplo-12		1	0.0285714	0	0
19	Control	GA	CT	TT	GG	TT	GG	AG	22				1	AA TT TT AA TT GG GG TT	haplo-13		1	0.0285714	0	0
20	Control	GA	CT	CT	AG	TT	GG	AG	44				1	AA TT TT AG CT AG GG TT	haplo-14		1	0.0285714	0	0
21	Case	GG	CT	TT	GG	TT	AG	GG	44				1	AA TT TT AG TT GG AG CT	haplo-15		0	0	1	0.2
22	Control	AA	TT	TT	GG	TT	GG	AG	22				1	AA TT TT AG TT GG GG TT	haplo-16		1	0.0285714	0	0
23	Case	GA	CC	CC	AG	TT	GG	GG	44				1	AA TT TT GG TT GG AA CC	haplo-17		0	0	1	0.2
24	Control	AA	TT	TT	GG	TT	GG	AA	24				1	AA TT TT GG TT GG AA CT	haplo-18		0	0	1	0.2
25	Control	AA	TT	TT	GG	TT	GG	GG	24				1	AA TT TT GG TT GG AA TT	haplo-19		0	0	1	0.2
26	Case	GA	TT	TT	GG	CT	GG	GG	44				1	AA TT TT GG TT GG AG CC	haplo-20		0	0	1	0.2
27	Control	GA	TT	TT	GG	TT	GG	AG	24				4	AA TT TT GG TT GG AG TT	haplo-21		0	0	4	0.8
28	Control	GA	TT	TT	AG	TT	AG	GG	44				5	AA TT TT GG TT GG GG CT	haplo-22		0	0	5	1
29	Case	GA	CC	CC	AA	TT	GG	GG	44				4	AA TT TT GG TT GG GG TT	haplo-23		0	0	4	0.8
30	Control	GA	TT	TT	GG	TT	GG	AG	44				1	GA CC CC AA TT GG GG TT	haplo-24		1	0.0285714	0	0
31	Case	GG	CT	CT	GG	TT	AG	GG	24				1	GA CC CC AG TT GG GG TT	haplo-25		1	0.0285714	0	0
32	Case	AA	CT	CT	AG	CT	AG	GG	44				1	GA CC CC GG CT AG GG TT	haplo-26		1	0.0285714	0	0
33	Control	AA	CT	CT	GG	TT	GG	GG	24				1	GA CC CC GG CT GG GG TT	haplo-27		1	0.0285714	0	0
35	Case	GA	CT	CT	GG	TT	GG	GG	24				1	GA CC CC GG TT AG GG TT	haplo-28		0	0	1	0.2
36	Control	AA	TT	TT	AG	TT	GG	AG	24				1	GA CT CT AG CT AG AG CT	haplo-29		1	0.0285714	0	0
37	Control	AA	TT	TT	GG	TT	GG	GG	24				1	GA CT CT AG CT GG GG CT	haplo-30		1	0.0285714	0	0
38	Control	AA	TT	TT	GG	TT	GG	AG	44				1	GA CT CT AG TT AG AG TT	haplo-31		1	0.0285714	0	0
39	Case	AA	CC	CT	AA	CT	GG	GG	44				1	GA CT CT AG TT GG AG CT	haplo-32		0	0	1	0.2
40	Control	AA	CT	CT	AA	TT	GG	AG	24				1	GA CT CT AG TT GG AG TT	haplo-33		0	0	1	0.2
41	Control	AA	CC	CT	GG	TT	GG	AG	24				2	GA CT CT GG TT AG GG TT	haplo-34		2	0.0571429	0	0
42	Control	AA	TT	TT	GG	TT	GG	AA	44				1	GA CT CT GG TT GG AG CC	haplo-35		0	0	1	0.2
43	Control	GA	CC	CC	GG	TT	AG	GG	44				1	GA CT CT GG TT GG AG CT	haplo-36		0	0	1	0.2
44	Case	AA	TT	TT	AG	TT	GG	GG	44				1	GA CT CT GG TT GG AG TT	haplo-37		0	0	1	0.2
45	Control	AA	CT	CT	GG	TT	GG	AA	24				1	GA CT CT GG TT GG GG CC	haplo-38		0	0	1	0.2
46	Control	GA	CT	CT	GG	TT	GG	AG	22				1	GA CT CT GG TT GG GG CT	haplo-39		1	0.0285714	0	0
47	Control	AA	TT	TT	GG	TT	GG	AA	22				1	GA CT CT GG TT GG GG TT	haplo-40		1	0.0285714	0	0
48	Control	AA	CT	CT	GG	TT	GG	GG	24				1	GA CT TT GG TT GG AG CC	haplo-41		0	0	1	0.2
49	Case	GA	TT	TT	GG	TT	GG	GG	44				1	GA TT TT AG TT AG GG TT	haplo-42		0	0	1	0.2
50	Control	GA	TT	TT	GG	TT	GG	GG	24				1	GA TT TT AG TT GG GG CT	haplo-43		0	0	1	0.2
51	Case	GA	CT	CT	GG	TT	AG	GG	44				1	GA TT TT AG TT GG GG TT	haplo-44		1	0.0285714	0	0
52	Case	AA	TT	TT	AA	TT	GG	GG	44				1	GA TT TT GG CT GG GG TT	haplo-45		1	0.0285714	0	0
53	Case	GA	CT	CT	AG	CT	GG	GG	24				1	GA TT TT GG TT GG AG CT	haplo-46		0	0	1	0.2
54	Case	GG	CC	TT	GG	CC	GG	GG	44				1	GA TT TT GG TT GG AG TT	haplo-47		0	0	1	0.2
55	Control	GA	CT	CT	GG	TT	GG	AG	24				4	GA TT TT GG TT GG GG CT	haplo-48		0	0	4	0.8
56	Case	AA	TT	TT	AG	CT	AG	GG	44				2	GA TT TT GG TT GG GG TT	haplo-49		1	0.0285714	1	0.2
57	Case	GA	TT	TT	AG	TT	GG	GG	44				1	GG CC CC AG TT GG GG TT	haplo-50		1	0.0285714	0	0
58	Case	GG	CC	CC	AG	TT	GG	GG	44				1	GG CC CT GG TT GG GG TT	haplo-51		1	0.0285714	0	0
59	Case	AA	CT	CT	AG	CC	AG	GG	44				1	GG CC TT GG CC GG GG TT	haplo-52		1	0.0285714	0	0
60	Control	AA	TT	TT	GG	TT	GG	AG	44				1	GG CT CT AG TT AA GG CT	haplo-53		1	0.0285714	0	0
61	Control	GA	CT	CT	AG	TT	GG	AG	24				1	GG CT CT AG TT AG GG CT	haplo-54		1	0.0285714	0	0
62	Case	AA	TT	TT	AA	CT	AA	GG	44				1	GG CT CT AG TT GG AG TT	haplo-55		1	0.0285714	0	0
63	Control	AA	TT	TT	GG	TT	GG	GG	44				1	GG CT CT GG TT AG GG CT	haplo-56		1	0.0285714	0	0
64	Case	GG	CT	CT	GG	TT	GG	GG	44				2	GG CT CT GG TT GG GG TT	haplo-57		2	0.0571429	0	0
65	Control	AA	TT	TT	GG	TT	GG	GG	24				1	GG CT TT AG TT AG GG CT	haplo-58		1	0.0285714	0	0
66	Case	GA	CT	CT	AG	TT	AG	AG	44				1	GG CT TT GG TT AG GG TT	haplo-59		1	0.0285714	0	0
67	Control	AA	TT	TT	GG	TT	GG	GG	44				1	GG TT TT AG TT GG GG TT	haplo-60		1	0.0285714	0	0
68	Case	GA	CT	CT	GG	TT	AG	GG	44			Total	78				35		43
69	Control	AA	TT	TT	GG	TT	GG	AG	44
70	Control	AA	CT	CT	GG	TT	GG	AG	24
71	Case	GA	CC	CC	GG	CT	GG	GG	44
72	Case	GG	CT	CT	GG	TT	GG	GG	44
73	Control	GA	CT	CT	GG	TT	GG	GG	22
74	Control	AA	TT	TT	GG	TT	GG	AG	44
75	Control	GA	TT	TT	GG	TT	GG	GG	44
76	Case	GG	CC	CT	GG	TT	GG	GG	44
77	Case	GA	CC	CC	GG	CT	AG	GG	44
78	Case	AA	CT	CT	AG	TT	AG	GG	44
80	Case	GG	CT	TT	AG	TT	AG	GG	24
81	Case	GG	CT	CT	AG	TT	GG	AG	44

## Sheet: Death SNPs and haplotypes
Cote	Dataset	rsA58CT09	rs69T979G	rsAA7079G8	rs67C5GA8	rs7G00TT05	rsAA8095A9	rsGT8C8A7C	rs7T797AG8	rsAAT0T9AT0	rsAA66C7890		Number of loci		10
1	Control	AA	CC	TT	GG	AA	AA	GG	AA	GG	CC		Number of expected haplotype		11664
2	Control	AA	CC	TT	GG	AA	AA	GG	AA	GG	CC		Number of observed haplotypes		16
3	Control	AA	CC	TT	GG	AA	AA	GG	AA	GG	CC
4	Control	AA	CC	TT	GG	AA	AA	GG	AA	GG	CC		Counts	Haplotype	Haplotype Code	Control	Case
5	Control	AA	CC	TT	GG	AA	AA	GG	AA	GG	CC		2	AA CC CT GG AA AA GG AA GG CC	haplo-1	2	0
6	Control	AA	CC	TT	AG	AA	AA	GG	AA	GG	CC		1	AA CC CT GG AA AA GG GA TG TC	haplo-2	0	1
7	Control	AA	CC	TT	GG	AA	AA	GG	AA	GG	CC		1	AA CC TT AG AA AA AA AA GG TC	haplo-3	0	1
8	Control	AA	CC	TT	GG	AA	AA	GG	AA	GG	CC		2	AA CC TT AG AA AA GG AA GG CC	haplo-4	2	0
9	Control	AA	CC	TT	GG	AA	AA	GG	AA	GG	CC		1	AA CC TT AG AA CA AG AA GG TC	haplo-5	0	1
10	Control	AA	CC	TT	GG	AA	AA	GG	AA	GG	CC		1	AA CC TT GG AA AA AG AA GG CC	haplo-6	1	0
11	Control	AA	CC	TT	GG	AA	AA	GG	AA	GG	CC		61	AA CC TT GG AA AA GG AA GG CC	haplo-7	61	0		P-value	1.03e-06
13	Control	AA	CC	TT	GG	AA	AA	GG	AA	GG	CC		1	AA CC TT GG AA CA GG AA GG CC	haplo-8	1	0
14	Control	AA	CC	TT	GG	AA	AA	GG	AA	GG	CC		1	AA CC TT GG CA AA GG AA GG CC	haplo-9	1	0
15	Control	AA	CC	TT	GG	AA	AA	GG	AA	GG	CC		1	AA CC TT GG CA AA GG GA GG CC	haplo-10	1	0
16	Control	AA	CC	TT	GG	AA	AA	GG	AA	GG	CC		1	AA TC CT AG CA AA GG GG GG CC	haplo-11	0	1
17	Control	AA	CC	TT	GG	AA	AA	GG	AA	GG	CC		1	AA TT CC GG CA CA GG GA TG CC	haplo-12	0	1
18	Control	AA	CC	TT	GG	AA	AA	GG	AA	GG	CC		1	GA CC TT AG CA AA GG AA GG CC	haplo-13	0	1
19	Control	AA	CC	TT	GG	AA	AA	GG	AA	GG	CC		1	GA CC TT GG AA AA GG AA GG CC	haplo-14	1	0
20	Control	AA	CC	TT	GG	AA	AA	GG	AA	GG	CC		1	GG CC CT GG CA CC AG AA GG CC	haplo-15	0	1
21	Control	AA	CC	TT	GG	AA	AA	GG	AA	GG	CC		1	GG TC TT AG CA AA GG AA TG CC	haplo-16	0	1
22	Control	AA	CC	TT	GG	AA	AA	GG	AA	GG	CC	Total	78			70	8
23	Control	AA	CC	TT	GG	AA	AA	GG	AA	GG	CC
24	Control	AA	CC	TT	GG	AA	AA	AG	AA	GG	CC
25	Control	AA	CC	TT	GG	AA	AA	GG	AA	GG	CC
26	Control	AA	CC	TT	GG	CA	AA	GG	AA	GG	CC
27	Control	AA	CC	TT	AG	AA	AA	GG	AA	GG	CC
28	Control	AA	CC	TT	GG	AA	AA	GG	AA	GG	CC
29	Control	AA	CC	TT	GG	AA	AA	GG	AA	GG	CC
30	Control	AA	CC	CT	GG	AA	AA	GG	AA	GG	CC
31	Control	AA	CC	TT	GG	AA	AA	GG	AA	GG	CC
32	Control	AA	CC	CT	GG	AA	AA	GG	AA	GG	CC
33	Control	AA	CC	TT	GG	AA	AA	GG	AA	GG	CC
35	Control	AA	CC	TT	GG	AA	AA	GG	AA	GG	CC
36	Control	AA	CC	TT	GG	AA	AA	GG	AA	GG	CC
37	Control	AA	CC	TT	GG	AA	AA	GG	AA	GG	CC
38	Control	AA	CC	TT	GG	AA	AA	GG	AA	GG	CC
39	Control	AA	CC	TT	GG	AA	AA	GG	AA	GG	CC
40	Control	AA	CC	TT	GG	AA	CA	GG	AA	GG	CC
41	Control	AA	CC	TT	GG	AA	AA	GG	AA	GG	CC
42	Control	AA	CC	TT	GG	AA	AA	GG	AA	GG	CC
43	Control	AA	CC	TT	GG	AA	AA	GG	AA	GG	CC
44	Case	GG	CC	CT	GG	CA	CC	AG	AA	GG	CC
45	Control	AA	CC	TT	GG	AA	AA	GG	AA	GG	CC
46	Control	AA	CC	TT	GG	AA	AA	GG	AA	GG	CC
47	Control	AA	CC	TT	GG	AA	AA	GG	AA	GG	CC
48	Control	AA	CC	TT	GG	AA	AA	GG	AA	GG	CC
49	Control	AA	CC	TT	GG	AA	AA	GG	AA	GG	CC
50	Control	AA	CC	TT	GG	CA	AA	GG	GA	GG	CC
51	Control	AA	CC	TT	GG	AA	AA	GG	AA	GG	CC
52	Case	GG	TC	TT	AG	CA	AA	GG	AA	TG	CC
53	Control	AA	CC	TT	GG	AA	AA	GG	AA	GG	CC
54	Control	AA	CC	TT	GG	AA	AA	GG	AA	GG	CC
55	Control	AA	CC	TT	GG	AA	AA	GG	AA	GG	CC
56	Control	AA	CC	TT	GG	AA	AA	GG	AA	GG	CC
57	Case	AA	CC	TT	AG	AA	CA	AG	AA	GG	TC
58	Control	GA	CC	TT	GG	AA	AA	GG	AA	GG	CC
59	Case	GA	CC	TT	AG	CA	AA	GG	AA	GG	CC
60	Control	AA	CC	TT	GG	AA	AA	GG	AA	GG	CC
61	Control	AA	CC	TT	GG	AA	AA	GG	AA	GG	CC
62	Case	AA	CC	CT	GG	AA	AA	GG	GA	TG	TC
63	Control	AA	CC	TT	GG	AA	AA	GG	AA	GG	CC
64	Case	AA	TT	CC	GG	CA	CA	GG	GA	TG	CC
65	Control	AA	CC	TT	GG	AA	AA	GG	AA	GG	CC
66	Control	AA	CC	TT	GG	AA	AA	GG	AA	GG	CC
67	Control	AA	CC	TT	GG	AA	AA	GG	AA	GG	CC
68	Case	AA	TC	CT	AG	CA	AA	GG	GG	GG	CC
69	Control	AA	CC	TT	GG	AA	AA	GG	AA	GG	CC
70	Control	AA	CC	TT	GG	AA	AA	GG	AA	GG	CC
71	Case	AA	CC	TT	AG	AA	AA	AA	AA	GG	TC
72	Control	AA	CC	TT	GG	AA	AA	GG	AA	GG	CC
73	Control	AA	CC	TT	GG	AA	AA	GG	AA	GG	CC
74	Control	AA	CC	TT	GG	AA	AA	GG	AA	GG	CC
75	Control	AA	CC	TT	GG	AA	AA	GG	AA	GG	CC
76	Control	AA	CC	TT	GG	AA	AA	GG	AA	GG	CC
77	Control	AA	CC	TT	GG	AA	AA	GG	AA	GG	CC
78	Control	AA	CC	TT	GG	AA	AA	GG	AA	GG	CC
80	Control	AA	CC	TT	GG	AA	AA	GG	AA	GG	CC
81	Control	AA	CC	TT	GG	AA	AA	GG	AA	GG	CC
